# Supplementary material for: Predicting and Moderating COVID-Fear and Stress among College Students in Argentina and the USA
Source: Int J Environ Res Public Health. 2023 Aug 2;20(15):6510. doi: 10.3390/ijerph20156510 (PMC10418435; doi:10.3390/ijerph20156510)
Supplement: Supplementary file 1 [file ijerph-20-06510-s001.zip]

Archive with 1 entries (1 files):
- ijerph-2406018-supplementary.pdf
